# Supplementary material for: Nutritional deficiency in South African adults scheduled for bariatric surgery
Source: Front Endocrinol (Lausanne). 2023 May 12;14:1120531. doi: 10.3389/fendo.2023.1120531 (PMC10246427; doi:10.3389/fendo.2023.1120531)
Supplement: Supplementary file 2 [file Table_2.xlsx]

## Sheet: baseline characteristics
Studyno	YOB	Age at referral	First visit date	Race	Race_interpretation	Sex	Sex_interpretation	Height_cms	Weight_kgs	BMI	BMI Category	IBW_kgs	EBW_kgs	Income	Income_interpretation	Vit D supplement	VitD initial	interpretation vit d	PPI	PPI interpretation	creatinine	GFR	PTH	PTH interpretation	Iron initial	Transferrin Sats	Haemoglobin	Ferritin initial	Iron Interpretation	TSH	T4	Eltroxin	Thyroid interpretation	B12 initial	interpretation b12	Metformin	Folate initial	interpretation	Calcium	interpretation calcium	Magnesium	interpretation magnesium	Phosphate	interpretation phospphate	Albumin	interpretation	HbA1C pre-op	Known	interpretation
100142	1977	42	43608	M	0	F	0	163	156.3	58.8	5	60		P		1	32.1	0	not on ppi	0	61	>60	8.1	2	5.8	6	10.1	7	2	3.7		on eltroxin chronically	1	292	1	0	9.6	1	2.32	1	0.94	2	1.29	2	42	2	6.4	2	2
100099	1997	21	43167	M	0	F	0	158	203	81.53	6	52	151	H1		1	26.2	0	not on ppi	0	56	>60	7.0	2	7.6	7	11.2	16	2	2.21		not on treatment	0	325	1	0	10	1	2.42	1	0.87	2	0.87	2	43	2	7	3	3
100084	1979	38	43216	M	0	F	0	162.7	129.1	48.77	4	55	74	H1		1	26.9	0	on ppi	1	69	>60	8.6	2	8.7	13	12.8	30	1	2.36		not on treatment	0	440	1	0	11.4	1	2.27	1	0.87	2	1.28	2	41	2	5.3	0	1
100003	1979	37	43062	M	0	F	0	150	116	51.56	5	47	69	H1		2	39.2	0	on ppi	1	63	>60	6.4	0	11.4		14.1	202	0	4.25	18.8	on eltroxin chronically	1	429	1	0	13	1	2.25	1	0.91	2	1.31	2	43	2	4.9	0	1
100080	1970	48	43342	M	0	F	0	164	115.4	42.91	4	56	59	P		1	28.8	0	on ppi	1	43	>60	8.3	2	12.4	15	14.8	493	0	4.08		not on treatment	0	299	1	2	16.7	1	2.42	1	0.69	2	1.25	2	50	2	9.4	5	3
100005	1966	51	43153	M	0	F	0	153	138.8	59.29	5	49	90	H1		1	69.5	1	on ppi	1	56	>60	8.5	3	7.7	12	12.7	69	1	1.91		not on treatment	0	420	1	0	17	1	2.37	1	0.91	2	1.29	2	42	2	7.3	3	3
100016	1972	46	43181	W	1	F	0	166	132	47.9	4	58	74	H2		1	52.1	1	on ppi	1	50	>60	5.6	0	7.3		13.6	50	1	1.97		not on treatment	0	825	1	0	11.4	1	2.46	1	0.94	2	1.07	2	43	2	5.5	0	1
100117	1985	33	43580	M	0	F	0	161	140.1	48	4	58	82.1	H2		1	25.3	0	on ppi	1	56	>60	6.6	0	15.9	16	13.2	28	1	1.39		not on treatment	0	412	1	2	13.2	1	2.3	1	0.83	2	0.94	2	47	2	6.7	4	3
100074	1986	32	43356	W	1	F	0	170	116.8	40.42	4	60	57	P		1	55	1	on ppi	1	80	>60	4.9	0	6.9	10	13.6	36	1	1.44		not on treatment	0	314	1	2	6.4	0	2.42	1	0.89	2	1.15	2	44	2	5.7	1	1
100090	1962	56	43678	W	1	F	0	175	98.5	32.1	2	68	30.5	P		1	67.7	1	on ppi	1	51	>60	7.6	3	13.7	?private	13.3	?private		1.80		not on treatment	0	183	1	2		2	2.37	1	0.78	2	0.77	1		0	7.4	5	3
100017	1970	48	43153	W	1	F	0	161	126.9	48.96	4	54	73	H2		1	65.6	1	not on ppi	0	67	>60	5.2	0	7.2	12	14	45	1	1.12		not on treatment	0	342	1	0		2	2.45	1	0.8	2	1.22	2	47	2	5.3	0	1
100109	1970	49	43524	W	1	M	1	182	157.8	47.7	4	77	80.8	H2		0	68.5	1	not on ppi	0	76	>60	4.7	0	13.3	19.4	15.5	30.7	1	2.34		not on treatment	0	224	1	2	28	1	2.4	1	0.8	2	1	2	46	2	8.7	5	3
100104	1970	48	43524	W	1	F	0	161	112.2	43.3	4	56	56.2	H3		1	51	1	not on ppi	0	94	55	8.7	3	11.3	18	14.2	58	1	3.17		not on treatment	0	276	1	0	9.6	1	2.27	1	0.9	2	1.24	2	43	2	5.2	0	1
100018	1959	58	43146	M	0	F	0	162	132	50.3	5	55	77	UPFHO		1	60.1	1	on ppi	1	56	>60	6.4	0	11	13	13.4	76	1	2.94		not on treatment	0	287	1	0	12.2	1	2.4	1	0.85	2	1.1	2		0	5.6	0	1
100145	1976	42	43552	M	0	F	0	161	113	43.63	4			P		1	30.5	0	on ppi	1	57	>60	4.2	0	7.7	8	11.5	19	2	3.61		not on treatment	0	268	1	2	22.1	1	2.49	1	0.81	2	1.29	2	47	2	6.8	3	3
100076	1965	53	43139	M	0	F	0	156	119.7	49.19	4	51	69	UPFHO		1	33.2	0	on ppi	1	47	>60	4.3	0	9.6	11	13.7	55	1	1.49		not on treatment	0	225	1	2	41.3	1	2.52	2	0.83	2	1.24	2	47	2	7	4	3
100019	1959	58	43153	W	1	F	0	160	111.4	43.52	4	54	57	P		1	61.2	1	on ppi	1	58	>60	5.7	0	6.2	8	12.4	31	1	4.53	10.7	not on treatment	2	550	1	2	29.6	1	2.55	2	0.72	2	0.86	2	45	2	7.7	5	3
100047	1970	48	43328	W	1	F	0	166	142.3	51.64	5	58	84	P		2	57.1	1	on ppi	1	67	>60	8.1	1	16	22	14.9	205	0	2.63		not on treatment	0	399	1	2	13.3	1	2.57	2	0.82	2	1.02	2	50	2	5.9	4	2
100152	1978	40	43601	M	0	F	0	160	125	48.46	4			P		1	41.4	0	on ppi	1	71	>60	na		8.9	14	14.3	135	0	0.98		not on treatment	0	201	1	2	28.5	1	2.48	1	0.74	2	1.12	2	40	2	10.9	5	3
100124	1956	62	43559	W	1	M	1	168	99.9	35.4	3	64	36	P		1	64	1	on ppi	1	80	>60	na		16.8	na	15	335	0	1.32		not on treatment	0	472	1	2	26.9	1	2.43	1	0.8	2	1.14	2	43	2	7.5	5	3
100020	1967	51	43164	W	1	F	0	158	136.3	54.6	5	52	84	P		0	61.8	1	on ppi	1	63	>60	6.4	0	20.7	35	12.8	255	0	2.54		not on treatment	0	584	1	0	22.8	1	2.51	2	0.86	2	1.28	2	48	2	5.4	0	1
100132	1972	47	43573	M	0	F	0	155	135.4	56.4	5			H1		1	34.4	0	on ppi	1	65	>60	7	2	9.1	12	13.4	38	1	2.3		not on treatment	0	239	1	0	11.7	1	2.32	1	0.77	2	0.94	2	35	2	6.1	1	2
100021	1981	36	43265	W	1	F	0	172	135.2	45.7	4	62	73	H1		0	77.3	2	on ppi	1	73	>60	5.8	0	12.5	18	14.0	63	1	1.14		not on treatment	0	371	1	0	17.5	1	2.41	1	0.92	2	1.13	2	45	2	5.2	0	1
100135	1973	45	43622	W	1	F	0	160	107.5	41.99	4			P		1	59.5	1	not on ppi	0	48	>60	3.8	0	11.3		8.4	35	2			not on treatment	0	245	1	0	7.2		2.48	1	0.91	2	1.21	2	47	2	5.3	0	1
100125	1961	58	43615	M	0	F	0	156	140	60	6	51	89	P		1	32	0	on ppi	1	86	59	5.2	0	8.3	12	13.7	67	1	1.66(private)		not on treatment	0	219	1	2		2	2.4	1	0.75	2	1.4	2	37	2	9.6	2	3
100086	1958	60	43482	W	1	F	0	154	110.8	46.72	4	50	61	H2		0	75.2	2	on ppi	1	60	>60	3.5	0	9.7	13	14.4	88	1	1.17		on eltroxin chronically	1	401	1	2	45.4	1	2.53	2	0.81	2	1.26	2	45	2	6.3	4	2
100105	1968	51	43510	W	1	F	0	167	139.6	50	5	65	74.6	H1		1	48.8	0	not on ppi	0	59	>60	7.9	2	16.3	24	14.1	150	0	2.31		not on treatment	0	233	1	2	7.5	0	2.38	1	0.8	2	1.17	2	44	2	7.7	5	3
100006	1982	35	42989	W	1	M	1	184	151	44.6	4	78	73	P		0	62.7	1	on ppi	1	104	>60	3.2	0	16.1	18	15.6	174	0	1.87		not on treatment	0	380	1	2	13.7	1	2.51	2	1	2	1.42	2	50	2	5.4	4	1
100048	1989	29	43307	W	1	F	0	171	165.2	56.5	5	61	104	P		1	42.7	0	not on ppi	0	76	>60	6.1	0	10.3	16	15.0	237	0	2.97		not on treatment	0	431	1	0	10.8	1	2.49	1	0.83	2	1.15	2	49	2	5.4	0	1
100137	1973	46	43501	W	1	F	0	172	177	59.86	5			P		1	28	0	not on ppi	0	56	>60	7	2	13.9	44	14.7	19.4	1	2.33		not on treatment	0	424	1	0	34.5	1	2.34	1		0		0	45	2	7	3	3
100007	1972	46	43146	M	0	F	0	158	146.6	58.72	5	52	95	H2		2	37	0	on ppi	1	58	>60	9.7	2	11.5	18	11.9	119	3	5.72	10.6	chronic	3	253	1	2	21.7	1	2.23	1	0.76	2	1.31	2	44	2	7.2	5	3
100070	1967	50	43251	M	0	M	1	172	216	73.01	6	67	149	H1		1	42.9	0	not on ppi	0	84	>60	2.5	0	12.1	19	13.6	327	0	2.17		not on treatment	0	423	1	0	21.4	1	2.49	1	0.89	2	1.23	2	48	2	5.8	4	2
100066	1972	46	43441	W	1	F	0	156	133.9	55.02	5	51	83	H2		1	38.7	0	not on ppi	0	64	>60	9.7	2	13.2	20	12.6	190	0	4.65	14.7	not on treatment	2	356	1	0	6.3	0	2.27	1	0.86	2	1.01	2	44	2	6.2	2	2
100139	1986	32	43664	W	1	F	0	166	135.6	49.03	4			H1		1	33	0	not on ppi	0	83	>60	3.9	0	11.6	18	12.7	66	1	1.82(private)		not on treatment	0	243	1	2	35.5	1	2.27	1	0.81	2	0.93	2	43	2	5.2	4	1
100131	1973	45	43566	M	0	F	0	159	136.7	54.07	5	54		P		1	46.8	0	not on ppi	0	65	>60	4.2	0	12.3	18	11.5	88	2	1.47		not on treatment	0	375	1	0	45	1	2.25	1	0.79	2	1.06	2	42	2	6.1	2	2
100002	1976	41	43006	W	1	F	0	160	156	60.94	6	54	102	H2		1	53	1	not on ppi	0	70	>60	6.6	0	8.8	15	13.9	109	0	0.01	21.7	on eltroxin chronically	5	248	1	0	5	0	2.3	1	0.87	2	1.17	2	43	2	4.5	0	1
100057	1973	44	43328	W	1	F	0	159	113	44.7	4	53	60	H1		1	47.9	0	not on ppi	0	44	>60	5.0	0	9.9	16	13.6	106	0	1.34		not on treatment	0	543	1	2	45.4	1	2.49	1	0.67	2	1.33	2	46	2	5.7	4	1
100148	1998	21	43699	W	1	F	0	172	124.4	42.05	4			P		1	40.7	0	not on ppi	0	66	>60	7	2	10.8	15	12.5	37	1	1.42		not on treatment	0	285	1	0	22.3	1	2.41	1	0.95	2	1.28	2	45	2	5.1	0	1
100154	1970	49	43699	W	1	M	1	176	148.7	48	4			P		1	61.4	1	not on ppi	0	83	>60	4	0	10.4	18	14.4	197	0	5.2	11.8	not on treatment	0	198	1	0	19.6	1	2.39	1	0.91	2	1.41	2	42	2	5.6	0	1
100116	1991	27	43538	W	1	F	0	162	143.2	54.7	5	65.5	77.7	H2		1	45.2	0	not on ppi	0	61	>60	7.3	2	9.3	12	13	130	0	1.76		not on treatment	0	356	1	0	13.7	1	2.3	1	0.82	2	1.05	2	42	2	5.6	0	1
100022	1978	39	43146	W	1	F	0	165	156.3	57.41	5	57	99	H2		0	69	1	on ppi	1	87	>60	na		7.8	8	12.8	17	1	4.21	16.7	on eltroxin chronically	3	271	1	2	6.8	0	2.44	1	1.05	2	1.68	2	45	2	5.5	4	1
100008	1984	33	42928	M	0	M	1	166	168	60.97	6	62	106	H2		1	35.6	0	on ppi	1	61	>60	6.3	0	8.8	16	13.4	227	0	1.6		not on treatment	0	239	1	0	13	1	2.33	1	0.96	2	1.38	2	42	2	6.1	2	2
100075	1981	37	43239	B	2	F	0	161	159.2	61.42	6	54	105	H1		1	58.1	1	on ppi	1	44	>60	3.0	0	11.1	15	11.1	27	2	2.53		not on treatment	0	442	1	2	20.5	1	2.48	1	0.71	2	1.09	2	41	2	9.5	5	3
100138	1988	29	43146	M	0	F	0	155	176.6	73.51	6	61	115.6	H2		1	36.8	0	not on ppi	0	49	>60	12.2	2	5.9	8	12.0	34	1	2.05		not on treatment	0	404	1	2	7.8	0	2.35	1	0.83	2	1.01	2	41	2	11.3	3	3
100114	1969	49	43649	W	1	F	0	183	119.5	35.7	3	78	41.5	H2		1	65.9	1	on ppi	1	96	54	3.9	0	15.5	27	14.6	105	0	0.01	23.1	on eltroxin chronically	5	369	1	2	45.4	1	2.48	1	0.82	2	1.34	2	45	2	5.3	0	1
100081	1967	51	43384	W	1	F	0	160.5	105	40.76	4	54	51	H1		1	62.3	1	not on ppi	0	72	>60	12.8	1	5.2	8	12.5	89	1	3.81		on eltroxin chronically	1	245	1	0	19.4	1	2.75	2	0.91	2	1.2	2	43	2	5.6	0	1
100069	1981	36	43300	W	1	F	0	164.4	152.8	56.54	5	56	97	H1		1	51.6	1	on ppi	1	59	>60	5.0	0	12	17	12.0	419	0	1.41		not on treatment	0	209	1	0	19.3	1	2.15	1	0.79	2	1.32	2	43	2	5.3	0	1
100158	1984	34	43808	W	1	M	1	190	141.9	39.31	3			H2		1	42.4	0	on ppi	1	64	>60	1.9	0	13.5	22	16.1	870	0	1.57		not on treatment	0	389	1	2	31.2	1	2.5	1	0.93	2	1.13	2	52	2	8.4	5	3
100035	1992	26	43164	W	1	F	0	170	158.1	54.71	5	60	98	H1		1	70.2	1	on ppi	1	71	>60	7.3	3	10.5	16	13.1	63	1	2.30		on eltroxin chronically	1	325	1	2	24.9	1	2.36	1	0.92	2	1.4	2	44	2	5.6	4	1
100091	1967	51	43489	W	1	F	0	164	105.4	39.2	3	60	45.4	P		1	62.6	1	not on ppi	0	56	>60	4.8	0	9.9	13	14.3	134	0	0.74		on eltroxin chronically	1	454	1	2	32.2	1	2.31	1	0.96	2	0.99	2	46	2	5.1	4	1
100036	1955	63	43118	B	2	M	1	164	120.9	44.95	4	60	61	H1		1	41.2	0	not on ppi	0	87	>60	3.2	0	18.6	29	12.3	552	0	0.95		not on treatment	0	980	1	2	43.2	1	2.38	1	0.61	1	0.95	2	49	2	10	5	3
100083	1966	52	43405	M	0	F	0	161	114.3	44.1	4	54	60	UPFHO		0	102.1	2	on ppi	1	65	>60	2.3	0	6.5	9	13.1	18	1	1.73		not on treatment	0	307	1	2	29.1	1	2.29	1	0.69	2	1.3	2	39	2	12.8	5	3
100037	1968	50	43153	M	0	F	0	155	140.4	58.44	5	50	90	H2		0	59.6	1	not on ppi	0	44	>60	5.1	0	7.4	10	13.4	68	1	4.43	15.9	on eltroxin chronically	3	347	1	0	12.5	1	2.36	1	0.78	2	0.9	2	47	2	5.2	0	1
100042	1969	49	43265	W	1	F	0	164	124.1	46.14	4	56	68	H2		2	77.6	2	not on ppi	0	86	>60	7.0	2	13.7	23	13.6	87	0	1.97		not on treatment	0	368	1	0	13.3	1	2.14	3	0.88	2	1.11	2	44	2	5.6	0	1
100087	1962	55	43356	W	1	M	1	173	170.7	57.03	5	68	103	H2		1	37.6	0	on ppi	1	90	>60	7.5	2	9.1	14	14.1	138	0	16.28	16.8	on eltroxin chronically	3	404	1	0	18.2	1	2.36	1	0.84	2	1.34	2	45	2	5.8	2	2
100038	1979	38	43230	M	0	F	0	157	175.7	71.28	6	52	124	P		1	40.1	0	not on ppi	0	58	>60	6.3	0	6.3	8	13.0	38	1	2.81		not on treatment	0	234	1	2	22.2	1	2.63	2	0.84	2	1.33	2	46	2	8.3	5	3
100123	1995	22	43202	W	1	F	0	158	164	67.8	6	52	112	H1		0	73.2	2	not on ppi	0	68	>60	3.4	0	8.0	10	14.5	27	1	1.47		not on treatment	0	287	1	0	8	0	2.47	1	0.87	2	1.33	2	44	2	5.2	0	1
100103	1995	22	43202	W	1	F	0	157	156	69	6	60	96	H1		0	75	2	not on ppi	0	55	>60	3.5	0	8	11	13.9	36	1	0.95		not on treatment	0	344	1	0	13.2	1	2.56	2	0.86	2	1.6	2	47	2	7.5	5	3
100096	1966	53	43517	W	1	F	0	170	118.8	40.8	4	68	50.8	P		1	56.4	1	on ppi	1	75	>60	6.2	0	18.9			277		no results	no results			339	1	0	29.2	1	2.34	1	0.77	2	0.97	2	45	2	5.3	0	1
100023	1977	40	43153	M	0	F	0	182	156	47.1	4	68	88	H2		1	43.9	0	on ppi	1	69	>60	3.7	0	6.6	8	11.2	15	2	1.54		not on treatment	0	223	1	0	12.8	1	2.29	1	0.98	2	1.42	2	45	2	5.4	0	1
100149	1990	29	43713	M	0	F	0	158	126	50.47	5			H1		1	37.8	0	not on ppi	0	48	>60	7.4	2	8.1	12	12.9	70	1	1.47		not on treatment	0	1125	1	0	30.2	1	2.29	1	0.78	2	1.09	2	41	2	5.6	0	1
100073	1978	40	43370	M	0	F	0	151	116.4	51.05	5	47	69	H1		2	64.9	1	not on ppi	0	75	>60	7.4	3	8	11	15.1	201	0	1.44		not on treatment	0	221	1	0	7.7	0	2.51	2	1.02	2	1.19	2	45	2	5.7	2	1
100062	1961	57	43286	W	1	F	0	154	125.7	53	5	50	76	H1		1	42.5	0	on ppi	1	35	>60	5.4	0	11.6	23	13.6	70	1	3.07		not on treatment	0	394	1	0	18.5	1	2.33	1	0.87	2	1.13	2	38	2	5.8	2	2
100155	1982	37	43713	M	0	F	0	160	132.2	51.64	5	63		P		1	26.7	0	not on ppi	0	53	>60	4.2	0	5.6	7	11.8	12	2	0.96		not on treatment	0	314	1	0	18.5	1	2.33	1	0.7	2	1.12	2	38	2	5.8	1	2
100056	1965	52	43195	W	1	F	0	149	112.3	50.58	5	46	66	H1		1	26.5	0	on ppi	1	57	>60	4.5	0	16	28	13.5	376	0	1.36		not on treatment	0	277	1	2	29	1	2.45	1	0.76	2	1.2	2	47	2	9.5	5	3
100063	1971	47	43286	M	0	F	0	152.3	116.1	50.05	5	49	67	P		1	46.8	0	not on ppi	0	56	>60	4.9	0	7.8	12	13.3	51	1	1.34		not on treatment	0	428	1	2	9.2	1	2.45	1	0.8	2	1.26	2	45	2	7.6	5	3
100024	1971	47	43195	M	0	F	0	155	149.3	62.14	6	50	99	H2		1	48.4	0	not on ppi	0	51	>60	3.5	0	11.1	21	13.1	116	0	2.73		not on treatment	0	380	1	0	7.9	0	2.21	1	0.79	2	1.23	2	38	2	5	0	1
100009	1970	47	43048	W	1	F	0	167	149	53.43	5	58	91	P		2	31.4	0	not on ppi	0	67	>60	5.5	0	13.5	22	14.2	200	0	5.86	11.8	on eltroxin chronically	3	271	1	0	7	0	2.35	1	0.94	2	1.3	2	45	2	5.4	0	1
100088	1970	48	43432	W	1	F	0	165	117.6	43	4	68	50	H2		1	47.9	0	not on ppi	0	71	>60	7.3	2	9.8	11	12.9	15	1	1.90		on eltroxin chronically	1	194	1	0	17	1	2.27	1	0.91	2	1.12	2	43	2	5.5	0	1
100059	1974	44	43383	M	0	F	0	170	119	41.18	4	60	59	P		1	40.6	0	not on ppi	0	52	>60	6.6	0	14.2	21	14.5	161	0	0.86		on eltroxin chronically	1	222	1	2	21.2	1	2.36	1	0.85	2	1.05	2	47	2	6.6	4	3
100010	1992	25	43111	M	0	F	0	145	83	39.48	3	44	39	H1		1	45.3	0	not on ppi	0	28	>60	3.6	0	12.6	17	15.5	57	1	1.98		not on treatment	0	679	1	2	23.3	1	2.33	1	0.78	2	1.09	2	44	2	11.3	5	3
100049	1982	36	43223	M	0	F	0	150	94.7	42.09	4	47	48	H1		1	33	0	not on ppi	0	54	>60	6.2	0	6.8	8	13.9	34	1	1.22		not on treatment	0	504	1	0	15.5	1	2.39	1	0.79	2	1.32	2	46	2	4.9	0	1
100043	1971	46	43265	W	1	F	0	168	110.4	39.12	3	59	51	P		1	37.4	0	not on ppi	0	58	>60	4.1	0	8.4	10	12.4	32	2	1.29		not on treatment	0	373	1	0	30.4	1	2.32	1	0.87	2	1.09	2	45	2	5.4	0	1
100011	1977	40	43076	W	1	F	0	176	164	52.94	5	64	100	P		1	36.6	0	not on ppi	0	73	>60	6.2	0		15	12.4	32	2	1.96		not on treatment	0	169	1	2	9.1	1	2.22	1	0.83	2	1.13	2	41	2	6.5	4	3
100143	1984	35	43657	M	0	F	0	154	115.4	48.66	4	60	55.4	P		1	19	0	not on ppi	0	67	>60	10.0	2	5.2	19	13.1	9	1	1.96		on eltroxin chronically	1	235	1	2	13.7	1	2.26	1	0.7	2	1.26	2	41	2	5.6	4	1
100061	1983	35	43251	M	0	F	0	158	135.2	54.16	5	52	83	H1		1	46.3	0	not on ppi	0	51	>60	10.5	2	13.6	18	14.4	31	1	1.64		not on treatment	0	471	1	0	6.2	0	2.22	1	0.81	2	0.77	1	41	2	5.7	2	1
100012	1977	40	43118	W	1	F	0	166	152.6	55.38	5	58	95	P		1	46.1	0	not on ppi	0	51	>60	3.9	0		13	15.0	72	1	1.26		not on treatment	0	221	1	2	11.7	1	2.42	1	0.79	2	1.55	2		0	10.1	5	3
100065	1984	34	43055	W	1	F	0	158	147.8	59.21	5	52	96	H1		1	32.9	0	not on ppi	0	51	>60	8.0	2	8.5	15	12.2	92	1	1.08		not on treatment	0	224	1	2	10.2	1	2.18	1	0.84	2	1.02	2	42	2	6.6	4	3
100072	1973	44	43363	W	1	F	0	172	182.8	61.79	6	62	121	H3		1	58	1	not on ppi	0	55	>60	9.0	3	10.3	14	12.1	98	1	2.68		not on treatment	0	461	1	0	10.4	1	2.25	1	0.88	2	0.92	2	43	2	6	2	2
100097	1966	52	43496	M	0	F	0	172	120.7	40.8	4			P		1	60.5	1	not on ppi	0	48	>60	8.5	3	13.6	20	11.6	80	1	6.40	13	not on treatment	3	589	1	0	36	1	2.3	1	0.8	2	1.35	2	46	2	6	1	2
100095	1962	56	43496	W	1	F	0	163	107.3	40.33	4			P		2	80.2	2	on ppi	1	63	>60	9.2	3	20.3	38	15.2	327	0	3.24(P)		not on treatment	0	564	1	2	32.7	1	2.53	2	0.84	2	0.83	2	45	2	6.3	4	2
100050	1978	40	43209	M	0	F	0	161	106	40.89	4	54	52	H1		1	38.3	0	on ppi	1	66	>60	4.7	0	12.3	22	13.2	202	0	3.6		not on treatment	0	261	1	0	8.9	1	2.36	1	0.81	2	0.85	2	42	2	5.7	2	1
100130	1967	51	43188	W	1	M	1	179	223	69.6	6	77	146	H1		1	58.7	1	not on ppi	0	79	>60	5.2	0	5.9	8	12.2	92	2	0.64		not on treatment	0	133	0	0	13.3		2.26	1	0.9	2	1.06	2	41	2	6.6	3	3
100120	1962	56	43559	W	1	F	0	169	146	51	5			H2		1	39.9	0	not on ppi	0	82	>60	4.4	0	9.1	16	14.1	37	1	1.92		not on treatment	0	253	1	0		2	2.43	1		0			40	2	5.9	2	2
100101	1983	35	43489	W	1	F	0	169	152	53.3	5	0	152	H2		0	81.9	2	not on ppi	0	61	>60	3.4	0	14	19	13.6	228	0	1.81		not on treatment	0	382	1	2	9.6	1	2.39	1	0.78	2	1.27	2	45	2	8.2	5	3
100089	1969	48	43482	W	1	M	1	188.5	147.6	41	4	0	147.6	H2		2	69.1	1	on ppi	1	105	>60	4.0	0	8.4	14	14.5	268	0	2.17		not on treatment	0	368	1	2	8.3	0	2.62	2	0.92	2	1.24	2	44	2	7.1	5	3
100113	1963	56	43580	W	1	F	0	163	97.7	36	3	60	37.7	P		2	95.3	2	not on ppi	0	75	>60	2.9	0	12.3	23(P)	12.9	89	1	0.08	18	on eltroxin chronically	2	225	1	2	940nmol/L	1	2.42	1	0.93	2	1.1	2	40	2	6.6	3	3
100106	1978	40	43517	W	1	F	0	170	181	62.6	6	68	113	H2		1	39.2	0	not on ppi	0	70	>60	10.2	2	9.2	17	14.0	380	0	2.02		not on treatment	0	655	1	0	9.9	1	2.44	1	0.93	2	1.06	2	48	2	5.7	2	1
100115	1967	51	43573	W	1	F	0	163	125	47	4	66	59	P		1	68.1	1	not on ppi	0	76	>60	5.6	0	10.3	16	13.9	241	0	2.02		not on treatment	0	152	1	0	28.6	1	2.32	1	0.91	2	1.35	2		0	5.4	0	1
100051	1983	35	43300	W	1	F	0	148.2	88.4	40.25	4	46	42	P		1	58.1	1	not on ppi	0	70	>60	3.2	0	10.8	15	16.1	74	1	1.68		not on treatment	0	701	1	0	13.1	1	2.46	1	0.91	2	0.99	2	47	2	5.3	0	1
100013	1971	46	43118	M	0	F	0	158	119.8	47.99	4	52	68	H1		1	53.8	1	not on ppi	0	73	>60	8.1	3	9.7	13	13.0	32	1	1.26		not on treatment	0	597	1	0	17.2	1	2.31	1	0.81	2	1.43	2	45	2	7	3	3
100014	1972	46	43153	M	0	F	0	157	160	64.91	6	52	108	UPFHO		1	38.6	0	on ppi	1	52	>60	8.1	2	10.1	14	12.1	93	1	29	5.4	on eltroxin chronically	3	158	1	2	7.2	0	2.3	1	0.79	2	1.29	2	38	2	7.4	5	3
100015	1973	44	43069	W	1	F	0	163	149	56.08	5	56	93	H2		1	64.3	1	on ppi	1	59	>60	5.2	0	11.2	13	14.3	193	0	2.64		on eltroxin chronically	1	433	1	2	8.2	0	2.42	1	0.85	2	1.1	2	47	2	5.7	4	1
100144	1978	41	43601	W	1	F	0	169	145.8	51.05	5	63		H1		2	55.4	1	on ppi	1	62	>60	4.7	0	5.4	6	11.6	11	2	1.12		not on treatment	0	332	1	2	7.8	0	2.49	1	0.7	2	1.01	2	44	2	8	5	3
100127	1969	49	43671	W	1	F	0	158	115.1	46	4			P		2	35	0	not on ppi	0	57	>60	3.7	0	13.4	20	14.1	149	0	no results		not on treatment	0	383	1	2	45.4	1	2.34	1	0.78	2	1.33	2	43	2	5.3	4	1
100129	1972	47	43634	W	1	F	0	159.4	159.4	57.85	5	66		P		1	34.1	0	on ppi	1	62	>60	13.4	2	9.3	13	13.5	42	1	3.18		not on treatment	0	295	1	0	13.5	1	2.43	1	0.87	2	1.28	2	46	2	5.9	1	2
100025	1967	51	43202	M	0	F	0	171	133.4	45.62	4	61	72	UPFHO		1	58.1	1	on ppi	1	85	>60	6.7	0	13.9	15	14.1	109	0	5.81	13.2	on eltroxin chronically	3	373	1	0	11	1	2.28	1	1.08	2	1.04	2	42	2	5.5	0	1
100128	1973	46	43608	M	0	F	0	159	126.4	49	4	56		P		1	37.5	0	not on ppi	0	68	>60	36 (p)		11.1	17	12.3	49	1	0.55		on eltroxin chronically	1	233	1	2	17.1	1	2.02	3	0.73	2	1.17	2	42	2	7.1	5	3
100146	1972	46	43692	W	1	F	0	161.4	130.4	50.31	5			H2		0	60.3	1	on ppi	1	75	>60	1.3	0	9.7	18	13.0	122	0	1.45		not on treatment	0	278	1	0	13.6	1	2.36	1		0		0	41	2	5.1	0	1
100026	1967	50	43146	M	0	F	0	158	118.9	47.63	4	52	67	P		1	58.7	1	not on ppi	0	63	>60	3.0	0	12.5	17	14.0	101	0	1.70		not on treatment	0	291	1	2	42	1	2.4	1	0.93	2	1.24	2		0	8.7	5	3
100133	1971	48	43587	W	1	F	0	161	152.1	58.68	5	58		H1		1	42.6	0	not on ppi	0	68	>60	7.0	2	7.8	11	14.0	136	0	1.59		not on treatment	0	139	0	0	17	1	2.49	1	0.96	2	1.14	2	47	2	7	3	3
100134	1963	55	43608	M	0	F	0			49.46	4	60		P		1	44	0	not on ppi	0	66	>60	6.3	0	9.4	14	12.4	43	1	0.58 (P)		not on treatment	0	302	1	2	22.4	1	2.41	1	0.75	2	1.09	2	38	2	9.2	5	3
100027	1974	43	43146	W	1	F	0	163	109.4	41.18	4	56	53	H1		2	116.1	2	not on ppi	0	75	>60	4.9	0	7.1	8	12.2	10	1	1.40		not on treatment	0	314	1	0	16.2	1	2.39	1	0.91	2	1.39	2	44	2	5.1	0	1
100136	1968	50	43601	M	0	F	0			50.56	5	60		H3		0	25.7	0	not on ppi	0	53	>60	5.3	0	10.1	14	14.2	146	0	2.76		not on treatment	0	291	1	2	7.7	0	2.46	1	0.85	2	0.91	2	46	2	6	1	4
100079	1990	28	43349	B	2	F	0	155	130.8	54.44	5	50	81	P		1	48.4	0	not on ppi	0	76	>60	7.8	2	11.1	15	13.1	273	0	2.77		not on treatment	0	215	1	0	28.5	1	2.25	1	0.92	2	1.05	2	43	2	6	2	2
100119	1977	41	43566	M	0	M	1	177.4	164.1	52	5	69	95.1	H1		1	48.9	0	not on ppi	0	100	>60	5.4	0	15.4	21	15.0	104	0	1.96		not on treatment	0	301	1	0	18.6	1	2.61	2	0.92	2	1.02	2	47	2	5.8	1	2
100150	1981	38	43755	M	0	F	0			49.47	4			H1		1	22.4	0	not on ppi	0	58	>60	8.8	2	14	21	13.6	74	0	2.40		not on treatment	0	453	1	0	23.6	1	2.51	2	0.9	2	1.05	2	48	2	8.8	3	3
100157	1974	45	43699	M	0	F	0			56.59	5			H1		1	38.8	0	not on ppi	0	72	>60	7.1	2	10.5	19	14.3	366	0	1.04		not on treatment	0	445	1	0	12.4	1	2.39	1	0.87	2	1.1	2	39	2	5.8	1	2
100140	1974	45	43629	M	0	F	0			56.74	5			H1		1	31.1	0	not on ppi	0	46	>60	12.2	2	10.9	14	12.3	22	1	2.20		not on treatment	0	328	1	0	15.3	1	2.32	1	0.85	2	1.11		44	2	5.9	1	2
100044	1974	43	43244	W	1	F	0	167	124.4	44.61	4	58	66	P		1	42.4	0	not on ppi	0	60	>60	9.0	2	7.3	9	11.9	9	2	6.87	9.9	on eltroxin chronically	3	586	1	0	44.1	1	2.35	1	0.88	2	1.36	2	47	2	5.8	2	2
100126	1963	56	43587	W	1	F	0			52	5			H1		1	38.2	0	not on ppi	0	77	>60	3.5	0	16.1	25	13.4	434	0	1.30		not on treatment	0	255	1	2	45.4	1	2.53	2	0.75	2	1.5	2		0			0
100100	1975	43	43510	M	0	F	0	157	109.9	44.5	4	50	59.9	H2		0	79.1	2	on ppi	1	71	>60	4.2	0	12.3	16	15.3	92	1	1.66		not on treatment	0	283	1	0	13.4	1	2.59	2	1	2	1.29	2	46	2	5.7	2	1
100064	1978	38	43230	B	2	M	1	169	124.1	43.45	4	64	60	H2		1	40.3	0	not on ppi	0	147	46	3.9	0	16.3	22	14.1	571	0	2.44		not on treatment	0	366	1	2	23	1	2.48	1	0.88	2	1.21	2	49	2	8.8	5	3
100082	1976	41	43792	W	1	F	0	165	143	52.53	5	57	86	H2		1	76.2	2	on ppi	1	81	>60	7.5	3	10.5	25	16.3	59	0	2.20		not on treatment	0	301	1	0	6.2	0	2.39	1	0.91	2	1.28	2	46	2	5.6	0	1
100071	1990	21	43384	M	0	F	0	154	140.5	59.24	5	50	90	P		1	56.2	1	not on ppi	0	67	>60	5.3	0	6.1	8	11.3	62	2	1.73		not on treatment	0	305	1	0	15.1	1	2.39	1	0.85	2	1.14	2	43	2	5.6	0	1
100055	1997	21	43293	M	0	F	0	171.5	136	46.24	4	61	75	H1		1	17.5	0	on ppi	1	59	>60	4.5	0	12.9	17	14.0	101	0	3.05		not on treatment	0	227	1	2	10.8	1	2.37	1	0.88	2	1.64	2	47	2	5.1	0	1
100045	1966	52	43265	B	2	F	0	163	154.8	58.26	5	56	99	H1		1	24.4	0	not on ppi	0	45	>60	6.9	0	7.6	16	13.9	311	0	1.17		not on treatment	0	845	1	1	28.7	1	2.41	1	0.63	2	1.2	2	42	2	10	3	3
100094	1974	44	43426	W	1	F	0	161.7	154.5	58.9	5	0	154.5	H2		1	41.8	0	not on ppi	0	72	>60	8.1	2	14.5	21	12.1	136	0	4.64	14.8	not on treatment	2	253	1	2	10	1	2.37	1	0.72	2	1.16	2	39	2	8.7	5	3
100039	1969	48	43258	M	0	F	0	150	117.3	52.13	5	47	70	H1		1	34.6	0	not on ppi	0	52	>60	4.7	0	13.5	15	14.4	35	1	1.10		not on treatment	0	392	1	0	5.7	0	2.48	1	0.9	2	1.36	2	46	2	7.1	3	3
100147	1989	30	43727	M	0	F	0			50.1	5	68		P		1	30.8	0	not on ppi	0	60	>60	3.6	0	14.2	17	12.1	97	1	2.02		not on treatment	0	244	1	0	18.5	1	2.51	2	0.96	2	1.3	2	46	2	5.4	0	1
100112	1974	44	43552	M	0	F	0	160		51.6	5			H2		1	21	0	on ppi	1	73	>60	7.4	2	11.7	17	12.3	12	1	3.61		not on treatment	0	1107	1	0	23.2	1	2.39	1	0.76	2	1.2	2	37	2	5.3	0	1
100107	1988	31	43531	W	1	F	0	168	152	53.15	5	60	92	H3		1	61.9	1	not on ppi	0	58	>60	6.5	0	14.7	20	14.1	37	1	no results		not on treatment	0	135	0	0	43.4	1	2.29	1	0.79	2	0.84	2	38	2	5.2	0	1
100028	1985	33	43160	W	1	M	1	180	193.3	59.66	5	75	118	H1		1	60.1	1	not on ppi	0	72	>60	5.7	0	18.6	29	16.2	317	0	2.82		not on treatment	0	137	0	0	11.7	1	2.36	1	0.86	2	0.86	2	47	2	5.1	0	1
100067	1970	48	43314	W	1	F	0	163.6	127.5	47.64	4	56	72	H2		1	39.3	0	not on ppi	0	57	>60	4.0	0	17.6	23	13.7	149	0	2.66		not on treatment	0	498	1	0	36.9	1	2.51	2	0.87	2	1.14	2	50	2	6.2	2	2
100118	1980	38	43517	M	0	F	0	153	114.7	49.01	4	50	64.7	H1		2	46.7	0	not on ppi	0	47	>60	6.2	0	9.4	14	12.0	47	1	3.14		not on treatment	0	428	1	0	21.8	1	2.31	1	0.72	2	1	2	45	2	5.7	2	1
100030	1962	55	43055	M	0	F	0	155	128	53.28	5	50	78	H1		1	35	0	not on ppi	0	69	>60	11.7	2	8.1	13	13.7	223	0	0.92		not on treatment	0	499	1	0	6.3	0	2.43	1	0.87	2	1.11	2	41	2	5.5	0	1
100029	1983	34	43046	W	1	F	0	172	180.6	61.05	6	62	119	H1		1	42.6	0	on ppi	1	56	>60	2.3	0	20.7	27	14.8	170	0	2.17		not on treatment	0	136	0	0	6.9	0	2.32	1	0.84	2	1.18	2	45	2	6.3	2	2
100053	1981	37	43279	W	1	F	0	158	111.6	44.7	4	52	60	P		2	66.5	1	on ppi	1	51	>60	3.9	0	9.7	13	13.4	61	1	1.44 (P)		not on treatment	0	347	1	2	35.9	1	2.2	1		0		0	41	2			0
100031	1966	52	43181	M	0	F	0	161	104	40.12	4	54	50	H2		0	66.3	1	on ppi	1	73	>60	3.4	0	18.7	21	12.5	70	1	12.5	13.2	on eltroxin chronically	3	428	1	2	45.4	1	2.58	2	0.87	2	1.36	2	50	2	5.7	4	1
100068	1975	42	43055	W	1	M	1	175	163.8	53.49	5	70	94	H2		1	48.3	0	not on ppi	0	51	>60	3.2	0	11.9	16	16.5	312	0	1.46		not on treatment	0	449	1	2	13.3	1	2.55	2	0.72	2	1.08	2	46	2	9	5	3
100156	1968	51	43769	M	0	F	0			36.52	3			H2		1	59	1	not on ppi	0	73	>60	3.9	0	10.9	15	13.5	143	0	2.54		not on treatment	0	1250	1	2	20.2	1	2.54	2	0.74	2	1.37	2	47	2	5.9	4	2
100110	1978	40	43517	W	1	F	0	167	120.6	44.7	4	60	60.6	H3		1	53.5	1	on ppi	1	68	>60	6.8	0	18.2	27	12.7	44	1	1.55		not on treatment	0	347	1	0	33.2	1	2.31	1	0.87	2	1.17	2	41	2	5.1	0	1
100046	1962	56	43139	B	2	M	1	171	110	37.62	3	66	44	H1		1	59.1	1	not on ppi	0	123	53	4.8	0	14.3	29	12.6	724	3	4.44	13.4	not on treatment	0	212	1	2	29.7	1	2.34	1	0.85	2	0.96	2	42	2	5.8	4	2
100077	1982	36	43314	M	0	F	0	158	142.7	57.16	3	52	91	UPFHO		1	23.6	0	not on ppi	0	71	>60	4.2	0	7.1	10	12.1	27	1	1.31		not on treatment	0	256	1	0	18	1	2.42	1	0.73	2	1.41	2	41	2	6.5	3	3
100078	1976	42	43447	W	1	F	0	165	157.6	57.89	5	57	101	H2		2	77.5	2	not on ppi	0	57	>60	5.2	0	10.9	13	11.5	66	2	no results		not on treatment	0	414	1	0	45.4	1	2.3	1	0.79	2	1.12	2	40	2	5.4	0	1
100060	1971	47	43328	M	0	F	0	159	132.6	52.45	5	53	80	H1		1	43.9	0	on ppi	1	67	>60	1.7	0	7.2	9	12.2	10	1	4.54		not on treatment	0	469	1	0	48	1	2.21	1	0.74	2	1.13	2	42	2	8.7	5	3
100032	1959	58	43230	W	1	F	0	158	96.2	38.54	3	52	44	H3		0	93.5	2	not on ppi	0	71	>60	3.7	0	17.3	27	15.8	743	0	3.84		on eltroxin chronically	1	546	1	0	20.5	1	2.6	2	0.92	2	1.38	2	46	2	5.8	1	2
100141	1993	25	43664	W	1	M	1			44.32	4			P		1	36.4	0	on ppi	1	93	>60	3.8	0	13.1	17	14.3	59	1	2.91		not on treatment	0	202	1	0	6.1	0	2.31	1	0.81	2	1.44	2	46	2	4.9	0	1
100034	1990	27	43139	M	0	F	0	160	174	67.97	6	54	120	H1		1	42.4	0	on ppi	1	53	>60	5.3	0	11.7	18	13.8	69	1	4.27		on eltroxin chronically	1	710	1	0	19.4	1	2.2	1	0.89	2	0.88	2	44	2	5.6	0	1
100122	1982	36	43482	W	1	F	0	168	191	73.2	6	59	132	P		2	68.5	1	not on ppi	0	67	>60	8.6	3	5.9	9	12.5	61	1	2.19		on eltroxin chronically	1	411	1	2	6.4	0	2.34	1	0.88	2	1.14	2	42	2	5.4	0	1
100004	1976	41	43069	M	0	M	1	176	164	52.94	5	71	93	H1		1	62.4	1	on ppi	1	66	>60	10	3	6.6	11	14.3	85	1	1.65		not on treatment	0	192	1	2	3.8	0	2.38	1	0.88	2	1.24	2	44	2	5.6	4	1
100058	1983	34	43335	M	0	F	0	169	135	47.27	4	60	75	H2		1	37	0	on ppi	1	71	>60	9.3	2	20.9	22	15.6	64	0	no results		not on treatment		359	1	0	1608	1	2.38	1	0.8	2	1	2	42	2	5.3	0	1
100040	1980	37	43258	M	0	F	0	155	113.6	47.28	4	50	64	UPFHO		1	38	0	on ppi	1	61	>60	5.4	0	14.4	21	13.2	48	0	1.22		not on treatment	0	183	1	2	14.8	1	2.33	1	0.77	2	1.17	2	45	2	5.7	4	1
100111	1973	45	43391	W	1	F	0	166	159.7	57.2	5		159.7	H2		1	22.2	0	on ppi	1	61	>60	8.8	1	23.6	27	15.4	55	0	3.00		not on treatment	0	199	1	2	6.3	0	2.73	2	0.92	2	1.64	2	49	2	6.5	4	3
100085	1973	45	43391	W	1	F	0	161.2	121.5	46.76	4	54	68	H2		1	32.7	0	not on ppi	0	42	>60	2.1	0	20.6	26	14.8	491	0	2.52		not on treatment	0	585	1	2	32.3	1	2.42	1	0.49	1	1.44	2	45	2	10.9	5	3
100033	1983	34	43153	W	1	F	0	173	154	51.46	5	62	92	UPFHO		1	68.2	1	on ppi	1	63	>60	5.0	0	6.1	9	11.7	66	2	1.57		not on treatment	0	245	1	0	23.3	1	2.34	1	0.97	2	1.25	2	45	2	5.4	0	1
100052	1964	54	44031	W	1	F	0	158	135.5	54.28	5	52	84	P		1	68.5	1	not on ppi	0	50	>60	8.9	3	11.3	17	13.7	65	1	3.32		not on treatment	0	351	1	2	14.3	1	2.26	1	0.8	2	1.1	2	45	2	7.5	5	3
100102	1982	37	43244	M	0	F	0	164	187.7	70	6	64	123.7	P		1	17.4	0	not on ppi	0	58	>60	8.2	2	3.7	7	10.9	53	2	3.27		not on treatment	0	248	1	0	6.9	0	2.29	1	0.9	2	1.45	2	42	2	5.9	2	2
100108	1965	53	43496	W	1	F	0	163.5	144.4	54.3	5	0	144.4	H2		1	67.7	1	on ppi	1	70	>60	9.4	3	14.8	20	14.3	100	0	1.28		not on treatment	0	285	1	0	2	0	2.27	1	0.9	2	1.02	2	44	2	5.8	2	2
100001	1960	57	43062	W	1	F	0	166	130	45.52	4	60	70	H1		1	37.3	0	on ppi	1	59	>60	6.4	0	12.7	19	11.9	170	3	18.4	9.3	on eltroxin chronically	3	220	1	0	13.8	1	2.29	1	0.98	2	1.26	2	45	2	5.2	0	1
100041	1958	59	43202	W	1	F	0	165	110.7	40.66	4	57	54	UPFHO		1	83.1	2	on ppi	1	73	>60	6.1	0	12.1	20	13.2	182	0	<0.01	47.4	on eltroxin chronically	5	282	1		24.5	1	2.52	2	0.85	2	1.25	2	46	2	5.5	0	1
100054	1965	53	43300	M	0	F	0	176	131.1	42.32	4	64	67	P		1	44.4	0	not on ppi	0	69	>60	8.6	2	6.9	8	13.5	21	1	4.75	12.8	not on treatment		471	1	0	17	1	2.28	1	0.88	2	1.05	2	45	2	6	2	2
100093	1964	54	43419	M	0	F	0	169	151.8	53	5	70	81.8	P		1	42.6	0	on ppi	1	77	>60	no results		12.6			98				not on treatment		395	1	2		2	2.53	2	0.67	2	1.27	2	42	2	7.2	5	3
100121	1969	49	43615	M	0	F	0	157	104.5	43	4	52	52	P		1	34	0			57	>60	6.3	0	15.5			39						511	1	0		2	2.3	1	0.78	2	1.01	2	38	2	5.9	2	2
																																								0	8
																																								0
																																								1	59
																																								11
																																								1
																																								17
[truncated: 15 more columns]

## Sheet: key
(0) Deficient
(1) insufficient
(2) normal
(3) no result
Vit B12
(0) Deficient
(1) normal
(2) no result
Folate
(0) Deficient
(1) normal
(2) no result
Calcium
(0) no result
(1) normal
(2) hypercalcaemia
(3) hypocalcaemia
Magnesium
(0) no result
(1) deficient
(2) normal
Phosphate
(0) no result
(1) deficient
(2) normal
Albumin
(0) no result
(1) deficient
(2) normal
HbA1C
(0) no result
(1) indeterminate
(2) prediabetes
(3) diabetes
known = 1
Procedure:
(0) Sleeve Gastrectomy
(1) Gastric bypass (Roux-en-y)
Referred from:
(0) State clinic
(1) State M.O
(2) State specialist
(3) Private GP
(4) Private Specialist
Speciality ref:
(0) Endocrinologist
(1) General surgeon
(2) Orthopaedics
(3) Vascular
(4) Gynaecology
Employment:
(0) Employed
(1) Unemployed
Residence:
(0) TBH drainage immediate
(1) TBH drainage remote
(2) Western Cape
(3) Outside Western Cape
T2D
(0) Normal fasting blood glucose (<100 mg/dL); No indication of diabetes
(1) Pre-diabetic (fasting blood glucose >100 and <125 mg/dL) or diabetes, no medications
(2) Diabetes, treated with medications (oral and/or injectable), NO insulin
(3) Diabetes, treated with insulin alone
(4) Diabetes treated with medications (oral and/or injectable) AND insulin
HTN
(0) Normal blood pressure, no indication of hypertension (systolic bp < 120 and diastolic bp<80 mmHg), no medication
(1) Pre-hypertension (systolic bp 120-139 or diastolic bp 80-89 mmHg), no medication
(2) Stage 1 hypertension (systolic bp 140-159 or diastolic bp 90-99 mmHg) or hypertension controlled with single medication
(3) Stage 2 hypertension (systolic bp>160 mmHg or diastolic bp>100 mmHg) or hypertension controlled with multiple medications
(4) Hypertension poorly controlled despite multiple medications
LIP
(0) Normal levels of cholesterol and triglycerides
(1) High lipid levels treated with lifestyle changes, low fat diet or exercise, no medications
(2) High lipid levels treated with one medication
GERD
(0) No symptoms of GERD
(1) Intermittent or variable symptoms of GERD, no medications
(2) Intermittent or variable symptoms of GERD, treated with medications
(3) Chronic symptoms of GERD treated with H2 blockers or low dose PPI
(4) Chronic symptoms of GERD treated with high dose PPI
OSA
(0) No symptoms of obstructive sleep apnea syndrome
(1) Sleep apnea symptoms
(2) Sleep apnea diagnosis confirmed by testing
(3) Sleep apnea managed with CPAP or other device
ASA
(0) No symptoms of asthma
(1) Intermittent or variable symptoms of asthma, no medications
(2) Intermittent symptoms of asthma managed with as-needed oral inhaler (e.g., albuterol)
(3) Chronic symptoms of asthma managed with ongoing medication
(4) Chronic symptoms of asthma poorly controlled despite medications
AMB
(0) Able to walk >200 ft (60 m) WITHOUT assist device
(1) Able to walk >200 ft (60 m) with assist device (e.g., cane or walker)
DEPR
(0) No current symptoms of depression
(1) Mild and episodic depression, not requiring medicine and/or therapy treatment
(2) Moderate depression accompanied by some impairment, may require medicine and/or therapy treatment
(3) Moderate depression with significant impairment, medicine and/or therapy treatment indicated
(4) Severe depression requiring intensive medicine and/or therapy treatment, including hospitalization
Alcohol
(0) None
(1) Rare (<1 drink per month)
(2) Occasional (> 1 drink per week)
(3) Frequent (>1 drink per day)
Tobacco
(0) None
(1) Rare (<1 time per month)
(2) Occasional (weekly)
(3) Frequent (daily)
Vit D Supplementation
(0) Never on supplementation
(1) started supplementation after first visit
(2) started supplemenation before first visit
Metformin
(0) Never on Metformin
(1) started after first visit
(2) started before first visti
Iron
(0) no defecincy	(male: hb < 13,5 female <12, ferritin <100 transferrin sats < 20), or ferririn <30
(1) Iron deplete, not anemia
(2) iron deficiency anemia
(3) anemic, iron replete
PTH
(0) normal PTH
(1) primary hyperpara
(2) secondary hyperpara
(3) normocalcemic hyperpara
Thyroid
(0) Euthyroid
(1) Euthyroid on Eltroxin
(2) hypothyroid
(3) hypothyroid on eltroxin
(4) hyperthyroid
(5) hyperthyroid on eltroxin
(6) hyperhyroid on carbimazole
PPI
(0) not on PPI
(1) on PPI
Diabetes (Bg)
0 - not diabetic / prediabetic
1 - known pre diabetes (HbA1c 5.7 -6.4)
2 - new pre diabetes (HbA1C 5.7 - 6.4)
3 - New Diabetes HbA1C > 6.5 and not on treatment
4 - Known Diabetes on treament with HbA1c </= 7 (controlled )
5 - Known Diabetes with HbA1c > 7 on treatment (uncontrolled)
